# Supplementary material for: Manufacture of adeno-associated virus vectors by a novel human-derived cell line HAT and comprehensive evaluation of the vectors
Source: Mol Ther Adv. 2026 Feb 14;34(1):201700. doi: 10.1016/j.omta.2026.201700 (PMC13148930; doi:10.1016/j.omta.2026.201700)
Supplement: Data S1. Table S1 [file mmc2.xlsx]

## Sheet: Sheet1
Table S1. DoE Design and Results
DoE Design HAT/AAV2				DoE Results HAT/AAV2
Runs	PEI/DNA	pGOI/ pRepCap	pGOI/ pHelper	Runs	Exp. titer (vg/ml)	Exp. EF ratio (%)
1	2	2.7	3.7	1	83500000000	29.2
2	1	0.2	6.5	2	28200000000	16.9
3	1.5	2.7	0.5	3	145000000000	35.4
4	2	1	1	4	112000000000	35.2
5	2	4.5	1	5	108000000000	36
6	2	0.2	6.5	6	36400000000	16
7	1.5	2.7	3.7	7	85900000000	31.9
8	1.5	4.5	3.7	8	86200000000	31.9
9	1.5	2.7	3.7	9	96500000000	31
10	1	1	1	10	117000000000	43.8
11	1.5	2.7	6.5	11	75300000000	22.4
12	1.5	0.2	1	12	123000000000	30.3
13	1	4.5	1	13	94400000000	42.7
14	1	4.5	6.5	14	63400000000	24.2
15	2	4.5	6.5	15	97600000000	16.2
16	1.5	1	6.5	16	84200000000	20.3
17	1.5	1	3.7	17	76300000000	24.6
18	1	2.7	3.7	18	77900000000	34.2
19	1	0.2	0.1	19	91700000000	37
20	2	0.2	0.1	20	75100000000	34.2
21	2	0.2	6.5	21	23300000000	28.6
22	1	0.2	3.908	22	45800000000	28.6
23	1	4.5	0.1	23	20700000000	30.6
24	2	4.5	0.1	24	19900000000	27.3
25	2	4.5	6.5	25	19100000000	16.1
26	1	2.608	6.5	26	25600000000	36.3
DoE Design HAT/AAV5				DoE Results HAT/AAV5
1	2	2.7	3.7	1	278000000000	23.4
2	1	0.2	6.5	2	35200000000	0
3	1.5	2.7	0.5	3	161000000000	17.9
4	2	1	1	4	453000000000	22.1
5	2	4.5	1	5	131000000000	15.4
6	2	0.2	6.5	6	49300000000	0
7	1.5	2.7	3.7	7	300000000000	19.5
8	1.5	4.5	3.7	8	198000000000	21.2
9	1.5	2.7	3.7	9	355000000000	21.8
10	1	1	1	10	269000000000	29.9
11	1.5	2.7	6.5	11	274000000000	22
12	1.5	0.2	1	12	331000000000	14.7
13	1	4.5	1	13	90600000000	23.9
14	1	4.5	6.5	14	115000000000	27.8
15	2	4.5	6.5	15	145000000000	22.5
16	1.5	1	6.5	16	215000000000	15.5
17	1.5	1	3.7	17	330000000000	19.2
18	1	2.7	3.7	18	164000000000	29.1
19	1	0.2	0.1	19	197000000000	16.1
20	2	4.5	0.1	20	8820000000	0
21	1	4.5	0.1	21	5330000000	0
22	2	0.2	0.1	22	235000000000	8
23	2	4.5	6.5	23	145000000000	11.6
24	1	0.2	3.908	24	73200000000	8.5
25	1	2.608	6.5	25	168000000000	19.6
26	2	0.2	6.5	26	53800000000	0
DoE Design HAT/AAV9				DoE Results HAT/AAV9
1	2	2.7	3.7	1	111000000000	56.9
2	1	0.2	6.5	2	77000000000	29
3	1.5	2.7	0.5	3	225000000000	70.2
4	2	1	1	4	230000000000	57.5
5	2	4.5	1	5	120000000000	64
6	2	0.2	6.5	6	53600000000	10.2
7	1.5	2.7	3.7	7	137000000000	52.6
8	1.5	4.5	3.7	8	117000000000	61.5
9	1.5	2.7	3.7	9	165000000000	52.1
10	1	1	1	10	320000000000	67.4
11	1.5	2.7	6.5	11	111000000000	49.7
12	1.5	0.2	1	12	169000000000	33.9
13	1	4.5	1	13	150000000000	70.8
14	1	4.5	6.5	14	81300000000	58
15	2	4.5	6.5	15	61600000000	52.1
16	1.5	1	6.5	16	143000000000	38.2
17	1.5	1	3.7	17	198000000000	49.6
18	1	2.7	3.7	18	152000000000	64.1
19	2	0.2	0.1	19	265000000000	36.8
20	0.5	0.2	6.5	20	4890000000	46.9
21	0.5	4.5	0.1	21	1510000000	ND
22	1.49	0.2	3.62	22	198000000000	20.3
23	1.6325	4.5	0.1	23	24900000000	44.3
24	0.5	0.2	0.1	24	6030000000	58
25	0.5	4.5	6.5	25	2850000000	ND
26	2	2.823	6.5	26	176000000000	46.3
DoE Design HEK/AAV9				DoE Results HEK/AAV9
1	2	2.7	3.7	1	44800000000	36.1
2	1	0.2	6.5	2	24000000000	6.2
3	1.5	2.7	0.5	3	50000000000	32.2
4	2	1	1	4	75400000000	34.4
5	2	4.5	1	5	45500000000	43.9
6	2	0.2	6.5	6	12600000000	3.4
7	1.5	2.7	3.7	7	50600000000	35
8	1.5	4.5	3.7	8	37900000000	30.8
9	1.5	2.7	3.7	9	50800000000	35.4
10	1	1	1	10	88000000000	39
11	1.5	2.7	6.5	11	46100000000	27.9
12	1.5	0.2	1	12	59100000000	19.69
13	1	4.5	1	13	43500000000	49.2
14	1	4.5	6.5	14	50400000000	46.9
15	2	4.5	6.5	15	32300000000	37
16	1.5	1	6.5	16	46300000000	17
17	1.5	1	3.7	17	66500000000	27.6
18	1	2.7	3.7	18	46700000000	40.8
